# Supplementary material for: Postinfection treatment with a protease inhibitor increases survival of mice with a fatal SARS-CoV-2 infection
Source: Proc Natl Acad Sci U S A. 2021 Jul 1;118(29):e2101555118. doi: 10.1073/pnas.2101555118 (PMC8307543; doi:10.1073/pnas.2101555118)
Supplement: Supplementary File [file pnas.2101555118.sd01.xlsx]

## Sheet: Table 1C 
	Table 1C. Inhibitory activities of various deuterated variants of GC376 against SARS-CoV-2 in the FRET assay
	IC50, the 50% inhibitory concentration determined in the FRET assay
	% to control									IC50	AVE	SD
	Compound	3.12 (uM)	1.56	0.78	0.39	0.195	0.097	0.048	0.024
	1	17.9104	11.9403	40.2985	26.8657	34.3284	52.2388	82.0896	103.3	0.12	0.17	0.0458258
		7.22222	12.7778	21.2	35.6	46.6	65.5556	82.7778	96.6	0.18
		8.9	18.1818	35.1515	36.9697	53.3333	62.1	86.5	95.3	0.21
	2	6.4	7.6	12.7273	22.7273	35.4545	50	63.6364	84.3	0.15	0.175	0.0353553
		12.3762	14.8515	22.2772	33.1683	49.0099	67.3267	86.6337	94.5545	0.2
	3	25.3	38.3	48.5	55.7	74.3	94.5			0.75	0.705	0.0636396
		19.3	32.3	42.3	54.6	69.6	96.7			0.66
	4	22.3	35.6	48.8	59.9	69.7	89.6			0.73	0.8	0.0989949
		12.8713	28.9	53.4	64.5	76.7	96.6			0.87
	5	20.3	43.3	54.5	66,7	78.9	95.4			0.92	1.31	0.551543
		38.7	55.4	67.7	77.8	89.9	97.6			1.7
	6	7	17	0	15	35	45	61.4	92.3	0.12	0.156667	0.0321455
		8.7	13.4	19.8	32.6	45.4	72.7778	86.7	98.6	0.18
		5.7	21.1	30.2	40.6061	47.2727	54.5455	78.8	92.1	0.17
	7	16.9231	17.6923	36.9231	34.6154	42.3077	60	76.1538	106.923	0.16	0.19	0.0424264
		12.8713	14.3564	19.802	28.2178	69.7	95.5	80.198	92.0792	0.22
	8	1.2	3.57143	17.1429	48.5714	73.5714	83.2	92.2		0.43	0.68	0.353553
		1.65289	28.4	53.3	65.6	78.9256	87.6	95.6		0.93
	9	14.9533	22.4299	28.4	38.4	56.6	75.2336	79.8	83.1776	0.25	0.24	0.0141421
		11.2	18.7	23.3	32.5	50.3	65.7	87.7	96.5	0.23
	10	14.0187	20.0935	30.4	43.2	50.6	69.7	90.6542	91.5888	0.19	0.205	0.0212132
		8.9	16.5	27.5	38.4	52.5	61.2	86.5	94.5	0.22
	11	36.1386	47.0297	57.4257	79.2079	84.6535	95.0495	93.5644		0.85	0.765	0.120208
		28.3	39.4	49.5	65.5	70.6	87.7	98.7		0.68
	GC376	16.4103	20	30.7692	53.2	65.7	78.8	91.2	98.4	0.43	0.406667	0.00707107
		20.5357	21.4286	32.1429	55.4	61.1	68.75	68.75	98.5	0.42
		13.6364	23.2955	31.8182	40.9091	60.2273	64.7727	85.2273	99.4318	0.37
	EC50, the 50% effective concentration determined in Vero E6 cells
	Numbers of plaques in the presence of different concentrations of each compound
		Concentration (uM)
		1			0.1			0.01			0.001			EC50
	Compound 1	0	0	0	23	20	26	56	60	54	59	63	62	0.062
	Compound 2	0	0	0	27	28	27	66	60	67	65	57	59	0.071
	Compound 6	0	0	0	25	26	24	58	55	58	58	57	60	0.076
	Compound 7	0	0	0	24	21	27	54	57	59	56	55	59	0.079
	virus alone	59	62	61
		Concentration (uM)
		1			0.1			0.01			0.001			EC50
	Compound 1	0	0	0	27	30	25	65	64	64	66	64	53	0.074
	Compound 2	0	0	0	31	33	29	62	62	58	55	57	59	0.1
	Compound 6	0	0	0	33	27	30	60	64	59	59	60	62	0.078
	Compound 7	0	0	0	28	27	26	64	65	66	61	58	58	0.078
	virus alone	61	60	68
		Concentration (uM)
		1			0.1			0.01			0.001			EC50
	GC376	0	0	0	30	31	32	59	57	63	61	59	58	0.22
	virus alone	57	60	63
		Concentration (uM)
		1			0.5			0.25			0.125			EC50
	GC376	0	0	0	1	0	0	17	21	25	34	39	41	0.25
	virus alone	44	35	47
	EC50, the 50% effective concentration determined in A549-ACE2 cells
	Numbers of plaques in the presence of different concentrations of each compound
		Concentration (uM)
		1			0.25			0.06			0.015			EC50
	Compound 1	0	0	0	0	3	1	23	21	24	41	44	40	0.086±0.01
	Compound 2	0	0	0	5	4	2	27	33	31	43	42	41	0.069±0.01
	Compound 6	0	0	0	2	0	0	26	25	26	44	39	40	0.075±0.01
	Compound 7	0	0	0	0	0	0	20	24	20	38	39	41	0.10±0.01
	virus alone	41	44	39

## Sheet: Fig2A
	Fig. 2. Therapeutic treatment of K18-hACE2 mice infected with SARS-CoV-2.
	A dose-dependent curve for the inhibition of SARS-CoV-2 in cell culture by compound 2.
	Confluent VeroE6 cells were inoculated with SARS-CoV-2, and medium containing
	various concentrations of each compound and agar was applied to the cells. After 48-72 hr,
	plaques in each well were counted, and EC50 values were determined by GraphPad Prism software
	Numbers of plaques in the presence of various concentrations of compound 2
	uM	1			0.1			0.01			0.001			EC50
	Compound 2	0	0	0	27	28	27	66	60	67	65	57	59	0.071
	virus alone	59	62	61
	uM	1			0.1			0.01			0.001			EC50
	Compound 2	0	0	0	31	33	29	62	62	58	55	57	59	0.1
	virus alone	61	60	68
	% of control	conversion of above table
	uM	1			0.1			0.01			0.001
		average	% of control		average	% of control		average	% of control		average	% of control
	Compound 2	0	0		27.3	45		64.3	105.2		60.3	99.3956
	virus alone	60.7	100
	Compound 2	0	0		31	49.2		60.7	96.4		57	90.5
	virus alone	63	100

## Sheet: Fig2B
	Fig. 2B. Therapeutic treatment of K18-hACE2 mice infected with SARS-CoV-2.
	Survival analysis by vehicle or compound 2 treatment
			Vehicle-24H	Compound 2-24H		Statistics
		7	1			Log-rank (Mantel-Cox) test
		9	1			P = 0.1823
		15	0
		15	0
		10
		15
		15
		15
		15		0
		15		0
		15		0
		15		0
		15		0

## Sheet: Fig2C
	Fig. 2C. Therapeutic treatment of K18-hACE2 mice infected with SARS-CoV-2.
	body weight changes of mice with vehicle or compound 2 treatment											Statistics	p < 0.05
												Multiple T test	Vehicle vs 24h
	day	Vehicle				Compound 2 - 24 h						day	P value
	0	100	100	100	100	100	100	100	100	100		0
	1	95.3125	91.0156	102.143	97.6064	100	97.5455	101.538	96.6234	99.3182		1	0.308915
	2	98.7216	95.7031	103	99.6011	96.1818	94.8182	103.385	95.5844	98.6364		2	0.507838
	3	97.4432	97.2656	96.5714	98.4043	96.7273	95.3636	96	95.0649	97.9545		3	0.119089
	4	92.7557	96.0938	92.2857	94.8138	96.4545	95.3636	99.0769	95.3247	96.25		4	0.0571796
	5	89.7727	90.625	93.1429	90.0266	94.8182	93.7273	96.6154	97.9221	96.5909		5	0.00227469
	6	81.25	85.5469	85	86.4362	90.4545	90.1818	92.6154	97.1429	93.5227		6	0.00217984
	7		81.25	81.1429	82.8457	85.2727	86.3636	87.6923	92.4675	89.0909		7	0.00946704
	8		76.5625		74.0691	86.33	85	82.7692	96.1039	87.3864		8	0.0253641
	9		76.9531		73.3	87.24	83.9091	82.4615	95.0649	84.6591		9	0.0306658
	10		76.5625		72.6	86.35	85.8182	82.1539	95.3247	85.3409		10	0.0230716
	11		79.32		71.15	90.12	89.3636	80.6154	96.1039	85.3409		11	0.0423948
	12		80.32		72.37	91.13	92.9091	84.6154	98.4416	83.9773		12	0.0388463
	13		81.22		74.35	94.25	94	87.0769	96.3636	82.6136		13	0.0387123
	14		83.54		75.01	96.08	95.6364	90.1539	96.8831	81.9318		14	0.0570134

## Sheet: Fig2D
	Fig. 2D. Therapeutic treatment of K18-hACE2 mice infected with SARS-CoV-2.
	Survival analysis by vehicle or compound 2 treatment
							Statistics
		day	Vehicle	Compound 2			Log-rank (Mantel-Cox) test
		7	1				P = 0.0110
		8	1				Significant
		8	1
		8	1				Gehan-Breslow-Wilcoxon test
		8		1			P = 0.0115
		14		0			Significant
		14		0
		14		0
		14		0
		14		0

## Sheet: Fig 2E
	Fig. 2E. Therapeutic treatment of K18-hACE2 mice infected with SARS-CoV-2.
	body weight changes of mice with vehicle or compound 2 treatment												Statistics	p < 0.05
													Multiple T test	Vehicle vs 24h
	day	Vehicle				Compound 2							day	P value
	0	100	100	100	100	100	100	100	100	100	100		0
	1	93.75	88.0208	102.857	96.8085	100	95.9091	102.564	94.3723	98.8636	94.8187		1	0.440974
	2	98.2955	94.2708	104	99.4681	93.6364	91.3636	105.641	92.6407	97.7273	91.7099		2	0.301525
	3	96.5909	96.3542	95.4286	97.8723	94.5455	92.2727	93.3333	91.7749	96.5909	91.7099		3	0.0163486
	4	90.3409	94.7917	89.7143	93.0851	94.0909	92.2727	98.4615	92.2078	93.75	93.7824		4	0.196521
	5	86.3636	87.5	90.8571	86.7021	91.3636	89.5455	94.359	96.5368	94.3182	98.4456		5	0.00980506
	6	75	80.7292	80	81.9149	84.0909	83.6364	87.6923	95.2381	89.2045	86.0104		6	0.0107977
	7		75	74.8571	77.1277	75.4545	77.2727	79.4872	87.4459	81.8182	81.8653		7	0.0977272
	8						75	71.282	93.5065	78.9773	82.9016
	9						73.1818	70.7692	91.7749	74.4318	84.456
	10						76.3636	70.2564	92.2078	75.5682	86.5285
	11						82.2727	67.6923	93.5065	75.5682	92.228
	12						88.1818	74.359	97.4026	73.2955	92.228
	13						90	78.4615	93.9394	71.0227	93.41
	14						92.7273	83.5897	94.8052	79.8864	95.22

## Sheet: Fig 2F
	Fig. 2F. Therapeutic treatment of K18-hACE2 mice infected with SARS-CoV-2.
	Survival analysis by vehicle or compound 2 treatment
		day	Vehicle-24H	Compound 2-24H		Statistics
		4	1			Log-rank (Mantel-Cox) test
		4	1			P = 0.0084
		5	1
		5	1			Gehan-Breslow-Wilcoxon test
		2				P = 0.0116
		2
		3
		3
		4
		15		0
		15		0
		15		0
		15		0

## Sheet: Fig 2G
	Fig. 2G. Therapeutic treatment of K18-hACE2 mice infected with SARS-CoV-2.
	body weight changes of mice with vehicle or compound 2 treatment										Statistics	p < 0.05
											Multiple T test	Vehicle vs 24h
	day	Vehicle				Compound 2					day	P value
	0	100	100	100	100	100	100	100	100		0
	1	105	95.9707	94.6188	101.606	96.1702	98.2456	93.8272	97.7778		1	0.440974
	2	99.1667	89.7436	87.444	100.803	93.617	89.9123	91.7695	92.4444		2	0.301525
	3	90.4167	82.4176	83.8565	85.1406	69.7872	86.8421	83.1276	86.6667		3	0.0163486
	4	86.6667			88.755	76.1702	95.614	86.4197	81.3333		4	0.196521
	5					73.1915	85.0877	71.1934	85.3333		5	0.00980506
	6					75.3191	78.0702	75.7202	85.7778		6	0.0107977
	7					75.7447	80.7018	77.3663	88.4444		7	0.0977272
	8					77.0213	81.579	77.7778	87.1111
	9					77.4468	78.9474	76.9547	87.5556
	10					80.8511	81.1403	76.5432	89.3333
	11					80.4255	80.7018	78.6008	89.7778
	12					80.4255	81.579	78.1893	88
	13					82.9787	83.7719	80.2469	88.8889
	14					83.8298	82.8947	79.8354	89.3333

## Sheet: Fig 3A
	Fig. 3A. Lung virus titers and histopathology of K18-hACE2 mice infected with
	SARS-CoV-2 and treated with vehicle as a control or compound 2 starting at 1 day post infection (dpi)
	Virus titers (Log 10) in the lungs at 2 or 5 dpi								Statistics	p < 0.05	T test
	DPI	Vehicle			Compound 2					Vehicle vs comound 2
	2	7.01	7.11	6.85	7.29	5.62	6.9		2	0.49
	5	5.54	5.88	5.48	4.79	4.48	4.62		5	0.00282679

## Sheet: Fig 3B
	Fig. 3B. Lung virus titers and histopathology of K18-hACE2 mice infected with
	SARS-CoV-2 and treated with vehicle as a control or compound 2 starting at 1 day post infection (dpi)
	Virus titers (Log 10) in the lungs at 2 or 5 dpi								Statistics	p < 0.05	T test
	DPI	Vehicle			Compound 2					Vehicle vs comound 2
	2	6.95424	7.02119	7.13033	6.16137	6.16137	6.11394		2	7.8e-05
	5	5.8451	5.81291	6.17609	4.54407	5.07918	4.74036		5	0.004022

[truncated: 1 more sheets: Fig 3C]
